# Supplementary material for: Bifunctional M13 Phage as Enzyme Container for the Reinforced Colorimetric–Photothermal Dual-Modal Sensing of Ochratoxin A
Source: Toxins (Basel). 2022 Dec 20;15(1):5. doi: 10.3390/toxins15010005 (PMC9867381; doi:10.3390/toxins15010005)
Supplement: Supplementary file 1 [file toxins-15-00005-s001.zip]

Archive with 1 entries (1 files):
- toxins-2076225-supplementary.pdf
